# Supplementary material for: The Mechanical Microenvironment Regulates Axon Diameters Visualized by Cryo-Electron Tomography
Source: Cells. 2022 Aug 15;11(16):2533. doi: 10.3390/cells11162533 (PMC9406316; doi:10.3390/cells11162533)
Supplement: Supplementary file 1 [file cells-11-02533-s001.zip]

Archive with 11 entries (11 files):
- Movies/Video1 for fig2B.avi
- Movies/Video10 for fig5F.mpg
- Movies/Video11 for fig7EF.mpg
- Movies/Video2 for fig2C.mpg
- Movies/Video3 for fig2D.avi
- Movies/Video4 for fig2E.mpg
- Movies/Video5 for fig3B.avi
- Movies/Video6 for fig3C.mpg
- Movies/Video7 for fig5B.avi
- Movies/Video8 for fig5C.mpg
- Movies/Video9 for fig5E.avi
